# Supplementary material for: Medicinal Herbs: Promising Immunomodulators for the Treatment of Infectious Diseases
Source: Molecules. 2023 Dec 12;28(24):8045. doi: 10.3390/molecules28248045 (PMC10745476; doi:10.3390/molecules28248045)
Supplement: Supplementary file 1 [file molecules-28-08045-s001.zip]

Archive with 1 entries (1 files):
- molecules-2641202-supplementary.pdf
